# Supplementary material for: Demographic, Premorbid, and Clinical Characteristics of Schizophrenia Spectrum Patients with High and Low Polygenic Liability to the Disorder
Source: Diseases. 2025 Feb 21;13(3):66. doi: 10.3390/diseases13030066 (PMC11941017; doi:10.3390/diseases13030066)
Supplement: Supplementary file 1 [file diseases-13-00066-s001.zip]

Archive with 1 entries (1 files):
- diseases-3476224-supplementary.pdf
